# Supplementary material for: Recent centennial drought on the Tibetan Plateau is outstanding within the past 3500 years
Source: Nat Commun. 2025 Feb 3;16:1311. doi: 10.1038/s41467-025-56687-z (PMC11790959; doi:10.1038/s41467-025-56687-z)
Supplement: Supplementary file 3 — Source data [file 41467_2025_56687_MOESM3_ESM.xlsx]

## Sheet: Fig. 3
Annually resolved hydroclimatic variability from tree-ring δ18O on the northeastern Tibetan Plateau over 3476 years
Year(BC/AD)	Precipiation reconstruction (mm)
-1466	251.187
-1465	250.191
-1464	239.754
-1463	217.332
-1462	268.065
-1461	230.252
-1460	249.387
-1459	201.223
-1458	192.232
-1457	188.579
-1456	187.045
-1455	199.725
-1454	216.861
-1453	302.567
-1452	273.355
-1451	266.061
-1450	264.103
-1449	247.148
-1448	217.143
-1447	201.763
-1446	220.484
-1445	250.15
-1444	201.244
-1443	277.105
-1442	247.53
-1441	246.744
-1440	241.799
-1439	275.576
-1438	242.187
-1437	216.761
-1436	239.352
-1435	249.53
-1434	203.323
-1433	255.456
-1432	230.013
-1431	244.916
-1430	296.676
-1429	232.61
-1428	226.88
-1427	248.444
-1426	199.96
-1425	191.299
-1424	219.021
-1423	201.888
-1422	234.931
-1421	242.134
-1420	225.788
-1419	218.32
-1418	183.137
-1417	226.242
-1416	225.868
-1415	229.402
-1414	245.381
-1413	204.643
-1412	205.258
-1411	218.161
-1410	182.506
-1409	183.86
-1408	189.485
-1407	200.472
-1406	211.248
-1405	216.467
-1404	217.2
-1403	247.784
-1402	195.375
-1401	213.119
-1400	207.175
-1399	256.219
-1398	235.625
-1397	204.249
-1396	196.414
-1395	231.702
-1394	250.591
-1393	272.821
-1392	221.025
-1391	249.689
-1390	220.5
-1389	236.456
-1388	226.167
-1387	210.116
-1386	193.915
-1385	237.697
-1384	256.86
-1383	259.468
-1382	242.065
-1381	216.122
-1380
-1379	182.839
-1378	198.192
-1377	220.94
-1376	241.007
-1375	201.042
-1374	263.891
-1373	241.062
-1372	227.685
-1371	230.609
-1370	239.356
-1369	246.165
-1368	221.436
-1367	210.075
-1366	212.317
-1365	226.395
-1364	186.277
-1363	224.896
-1362	214.448
-1361	245.885
-1360	213.12
-1359	205.701
-1358	237.802
-1357	254.342
-1356	211.349
-1355	183.301
-1354	237.343
-1353	246.671
-1352	290.045
-1351	274.941
-1350	264.447
-1349	218.075
-1348	253.923
-1347	223.683
-1346	244.885
-1345	261.498
-1344	204.774
-1343	210.478
-1342	212.205
-1341	175.165
-1340	224.595
-1339	267.239
-1338	242.466
-1337	203.577
-1336	253.659
-1335	221.754
-1334	240.094
-1333	227.641
-1332	196.889
-1331	270.182
-1330	223.553
-1329	201.254
-1328	223.453
-1327	229.236
-1326	244.666
-1325	208.413
-1324	216.362
-1323	210.72
-1322	198.433
-1321	233.203
-1320	223.524
-1319	234.652
-1318	230.516
-1317	228.007
-1316	271.739
-1315	262.017
-1314	227.781
-1313	261.085
-1312	215.578
-1311	220.701
-1310	204.97
-1309	260.361
-1308	236.186
-1307	238.218
-1306	258.044
-1305	270.875
-1304	248.045
-1303	231.626
-1302	225.896
-1301	234.96
-1300	244.34
-1299	271.087
-1298	286.12
-1297	259.969
-1296	277.199
-1295	241.95
-1294	223.674
-1293	250.899
-1292	232.34
-1291	188.677
-1290	264.342
-1289	247.07
-1288	273.873
-1287	286.703
-1286	278.521
-1285	272.474
-1284	265.153
-1283	221.838
-1282	246.511
-1281	237.698
-1280	215.87
-1279	243.636
-1278	256.568
-1277	234.872
-1276	274.184
-1275	252.995
-1274	258.578
-1273	228.07
-1272	220.63
-1271	245.363
-1270	236.343
-1269	219.412
-1268	232.681
-1267	263.38
-1266	284.636
-1265	237.051
-1264	207.175
-1263	279.374
-1262	271.85
-1261	242.121
-1260	235.852
-1259	253.579
-1258	180.271
-1257	251.28
-1256	265.089
-1255	258.617
-1254	242.254
-1253	279.827
-1252	230.78
-1251	216.531
-1250	234.883
-1249	209.475
-1248	263.936
-1247	255.445
-1246	226.355
-1245	213.6
-1244	164.043
-1243	198.029
-1242	291.351
-1241	295.213
-1240	248.911
-1239	241.273
-1238	260.58
-1237	288.798
-1236	299.241
-1235	306.831
-1234	273.449
-1233	292.269
-1232	286.897
-1231	256.533
-1230	328.149
-1229	269.638
-1228	234.58
-1227	272.999
-1226	270.744
-1225	268.596
-1224	241.639
-1223	264.944
-1222	257.16
-1221	267.458
-1220	240.178
-1219	267.596
-1218	239.72
-1217	258.593
-1216	231.195
-1215	211.551
-1214	229.817
-1213	247.214
-1212	205.658
-1211	207.726
-1210	252.47
-1209	227.703
-1208	237
-1207	219.58
-1206	224.78
-1205	222.086
-1204	232.085
-1203	253.436
-1202	251.695
-1201	234.333
-1200	233.455
-1199	233.758
-1198	229.556
-1197	234.031
-1196	275.025
-1195	246.194
-1194	229.52
-1193	204.209
-1192	236.993
-1191	241.715
-1190	260.824
-1189	244.758
-1188	235.053
-1187	253.714
-1186	215.937
-1185	236.409
-1184	290.03
-1183	255.364
-1182	224.555
-1181	273.524
-1180	276.965
-1179	287.585
-1178	293.198
-1177	271.642
-1176	241.259
-1175	267.334
-1174	204.031
-1173	258.827
-1172	265.839
-1171	273.669
-1170	258.022
-1169	238.111
-1168	207.81
-1167	246.434
-1166	227.565
-1165	226.182
-1164	232.435
-1163	218.716
-1162	264.832
-1161	282.058
-1160	258.003
-1159	247.561
-1158	274.873
-1157	255.806
-1156	290.875
-1155	260.466
-1154	243.785
-1153	258.605
-1152	240.005
-1151	217.945
-1150	263.654
-1149	259.084
-1148	237.557
-1147	234.036
-1146	243.438
-1145	229.49
-1144	245.355
-1143	245.864
-1142	253.87
-1141	211.707
-1140	234.274
-1139	237.246
-1138	259.047
-1137	272.571
-1136	204.259
-1135	227.466
-1134	210.158
-1133	199.998
-1132	221.862
-1131	243.36
-1130	224.03
-1129	229.67
-1128	261.433
-1127	247.922
-1126	246.947
-1125	236.337
-1124	265.349
-1123	239.954
-1122	240.352
-1121	261.87
-1120	285.406
-1119	253.257
-1118	220.038
-1117	234.26
-1116	274.278
-1115	246.511
-1114	222.845
-1113	225.67
-1112	206.118
-1111	230.842
-1110	217.723
-1109	216.664
-1108	217.645
-1107	224.874
-1106	242.812
-1105	290.05
-1104	281.904
-1103	246.134
-1102	228.616
-1101	220.67
-1100	290.485
-1099	272.854
-1098	260.203
-1097	244.689
-1096	255.732
-1095	256.086
-1094	234.133
-1093	208.786
-1092	243.546
-1091	209.233
-1090	232.056
-1089	218.854
-1088	263.914
-1087	256.935
-1086	254.41
-1085	249.833
-1084	207.505
-1083	199.488
-1082	217.594
-1081	225.859
-1080	227.778
-1079	204.087
-1078	247.346
-1077	269.116
-1076	284.651
-1075	197.979
-1074	235.307
-1073	232.752
-1072	249.761
-1071	232.397
-1070	193.938
-1069	264.26
-1068	258.9
-1067	261.153
-1066	276.542
-1065	259.044
-1064	238.816
-1063	248.323
-1062	284.756
-1061	255.625
-1060	252.52
-1059	255.1
-1058	252.102
-1057	216.424
-1056	215.126
-1055	246.28
-1054	215.439
-1053	229.841
-1052	201.339
-1051	200.064
-1050	171.128
-1049	254.58
-1048	201.497
-1047	210.619
-1046	237.919
-1045	271.301
-1044	232.404
-1043	230.889
-1042	273.105
-1041	276.347
-1040	257.055
-1039	244.255
-1038	261.334
-1037	254.696
-1036	223.107
-1035	240.601
-1034	266.892
-1033	251.59
-1032	244.011
-1031	223.168
-1030	258.926
-1029	214.524
-1028	226.47
-1027	287.989
-1026	287.013
-1025
-1024	248.665
-1023	247.224
-1022	261.451
-1021	251.691
-1020	241.489
-1019	270.137
-1018	235.617
-1017	215.884
-1016	213.347
-1015	261.63
-1014	284.757
-1013	308.517
-1012	268.082
-1011	256.958
-1010	237.433
-1009	228.724
-1008	269.007
-1007	257.477
-1006	278.116
-1005	277.2
-1004	215.105
-1003	253.986
-1002	307.301
-1001	277.948
-1000	249.146
-999	275.996
-998	277.611
-997	268.409
-996	291.659
-995	238.256
-994	271.393
-993	226.176
-992	244.722
-991	274.386
-990	259.469
-989	242.894
-988	279.506
-987	214.246
-986	236.077
-985	261.862
-984	261.964
-983	259.333
-982	249.059
-981	261.477
-980	314.558
-979	220.003
-978	270.936
-977	228.766
-976	293.712
-975	197.695
-974	272.376
-973	252.18
-972	272.394
-971	246.892
-970	269.994
-969	256.742
-968	241.595
-967	239.586
-966	254.993
-965	239.038
-964	260.334
-963	234.806
-962	293.712
-961	265.464
-960	189.674
-959	244.725
-958	230.182
-957	266.77
-956	226.942
-955	201.577
-954	222.432
-953	258.413
-952	256.166
-951	217.97
-950	201.548
-949	272.166
-948	253.529
-947	205.692
-946	257.686
-945	253.002
-944	248.206
-943	255.627
-942	256.95
-941	232.956
-940	187.894
-939	224.661
-938	242.633
-937	223.255
-936	220.117
-935	239.61
-934	247.413
-933	230.42
-932	212.428
-931
-930	262.424
-929	290.378
-928	269.43
-927	232.734
-926	232.121
-925	240.3
-924	262.373
-923	286.812
-922	192.214
-921	187.821
-920	220.939
-919	243.888
-918	263.138
-917	233.375
-916	293.712
-915	262.486
-914	278.516
-913	253.745
-912	268.36
-911	277.771
-910	278.674
-909	244.328
-908	222.847
-907	244.992
-906	267.073
-905	293.747
-904	264.334
-903	243.55
-902	275.636
-901	246.374
-900	230.161
-899	235.176
-898	248.633
-897	260.403
-896	268.855
-895	271.538
-894	277.428
-893	239.775
-892	244.72
-891	263.582
-890	258.917
-889	225.407
-888	256.574
-887	244.575
-886	259.114
-885	283.873
-884	261.432
-883	249.396
-882	274.938
-881	262.326
-880	259.836
-879	235.998
-878	261.159
-877	248.999
-876	253.33
-875	203.597
-874	156.828
-873	217.849
-872	210.718
-871	236.521
-870	284.04
-869	246.871
-868	221.085
-867	238.542
-866	250.988
-865	239.33
-864	271.885
-863	242.933
-862	263.819
-861	278.722
-860	242.012
-859	242.475
-858	253.479
-857	253.026
-856	229.182
-855	240.848
-854	268.673
-853	260.576
-852	227.899
-851	240.406
-850	227.34
-849	225.373
-848	222.377
-847	229.134
-846	249.645
-845	245.532
-844	251.139
-843	266.284
-842	219.225
-841	231.747
-840	275.553
-839	270.279
-838	263.218
-837	224.125
-836	240.378
-835	250.448
-834	254.618
-833	267.459
-832	214.117
-831	241.446
-830	217.089
-829	222.528
-828	203.98
-827	217.78
-826	269.864
-825	231.71
-824	249.129
-823	212.527
-822	233.68
-821	231.745
-820	198.288
-819	235.918
-818	264.38
-817	213.614
-816	222.669
-815	275.196
-814	291.956
-813	265.96
-812	269.92
-811	226.775
-810	237.947
-809	257.353
-808	211.296
-807	242.227
-806	258.441
-805	258.665
-804	245.771
-803	249.333
-802	229.554
-801	265.38
-800	263.713
-799	216.755
-798	231.651
-797	250.202
-796	281.799
-795	269.035
-794	229.739
-793	208.391
-792	232.596
-791	236.807
-790	267.798
-789	248.536
-788	250.207
-787	248.182
-786	274.378
-785	271.424
-784	250.809
-783	276.542
-782	251.211
-781	231.185
-780	263.641
-779	220.411
-778	192.016
-777	284.927
-776	244.273
-775	252.821
-774	227.806
-773	215.355
-772	254.294
-771	220.574
-770	197.754
-769	229.091
-768	246.511
-767	236.38
-766	252.825
-765	270.427
-764	254.338
-763	214.038
-762	258.713
-761	266.131
-760	255.61
-759	255.461
-758	265.281
-757	255.076
-756	239.307
-755	258.87
-754	248.152
-753	281.142
-752	269.087
-751	215.299
-750	222.076
-749	230.613
-748	214.199
-747	217.719
-746	208.967
-745	240.186
-744	256.911
-743	244.577
-742	238.927
-741	247.241
-740	245.051
-739	241.636
-738	247.782
-737	255.451
-736	283.816
-735	246.252
-734	219.481
-733	278.95
-732	230.305
-731	236.782
-730	236.533
-729	210.845
-728	242.7
-727	216.972
-726	208.719
-725	265.526
-724	241.335
-723	245.935
-722	214.406
-721	265.319
-720	248.933
-719	304.02
-718	258.842
-717	302.564
-716	262.492
-715	240.851
-714	278.958
-713	240.085
-712	306.272
-711	292.499
-710	254.225
-709	247.108
-708	218.903
-707	254.287
-706	248.306
-705	226.852
-704	280.008
-703	309.829
-702	272.989
-701	250.555
-700	308.387
-699	315.059
-698	307.764
-697	247.728
-696	268.889
-695	249.332
-694	258.655
-693	246.196
-692	266.361
-691	264.406
-690	287.803
-689	286.666
-688	234.529
-687	251.962
-686	261.728
-685	232.053
-684	271.072
-683	265.361
-682	239.397
-681	256.683
-680	282.406
-679	302.017
-678	271.592
-677	201.141
-676	246.088
-675	233.853
-674	245.973
-673	254.149
-672	250.216
-671	264.389
-670	271.313
-669	256.516
-668	252.812
-667	253.648
-666	277.051
-665	241.358
-664	216.047
-663	277.867
-662	270.012
-661	300.958
-660	260.299
-659	263.269
-658	258.559
-657	211.702
-656	230.045
-655	235.324
-654	233.812
-653	261.787
-652	269.439
-651	261.931
-650	261.079
-649	263.499
-648	249.01
-647	258.408
-646	254.639
-645	287.854
-644	291.097
-643	237.542
-642	286.874
-641	274.111
-640	238.645
-639	247.588
-638	242.169
-637	218.509
-636	275.48
-635	245.018
-634	250.218
-633	274.749
-632	216.09
-631	270.568
-630	250.037
-629	293.724
-628	245.238
-627	247.281
-626	210.165
-625	218.085
-624	229.202
-623	255.965
-622	266.284
-621	256.845
-620	247.042
-619	256.967
-618	255.265
-617	258.173
-616	288.847
-615	238.672
-614	287.431
-613	269.348
-612	254.466
-611	275.194
-610	261.664
-609	246.941
-608	238.76
-607	213.86
-606	225.458
-605	235.267
-604	227.531
-603	211.972
-602	227.961
-601	213.569
-600	247.682
-599	238.717
-598	207.319
-597	248.603
-596	233.76
-595	237.686
-594	221.143
-593	253.136
-592	246.827
-591	210.675
-590	221.469
-589	218.548
-588	225.665
-587	164.997
-586	203.118
-585	237.036
-584	247.831
-583	292.611
-582	274.037
-581	256.261
-580	256.037
-579	236.233
-578	245.458
-577	216.087
-576	262.214
-575	232.211
-574	258.093
-573	237.978
-572	261.204
-571	256.605
-570	218.598
-569	211.376
-568	303.189
-567	270.411
-566	249.087
-565	231.686
-564	249.082
-563	272.798
-562	275.355
-561	280.591
-560	272.793
-559	287.286
-558	249.367
-557	244.298
-556	251.682
-555	224.577
-554	246.675
-553	225.964
-552	240.814
-551	268.383
-550	272.15
-549	288.671
-548	255.091
-547	246.614
-546	261.579
-545	264.342
-544	257.27
-543	291.9
-542	267.132
-541	246.008
-540	269.176
-539	274.032
-538	282.814
-537	262.16
-536	271.22
-535	286.136
-534	253.242
-533	289.708
-532	254.091
-531	259.607
-530	259.881
-529	295.79
-528	276.321
-527	258.708
-526	257.357
-525	262.507
-524	293.026
-523	263.915
-522	269.562
-521	251.75
-520	252.116
-519	229.607
-518	257.477
-517	278.688
-516	213.757
-515	275.836
-514	221.531
-513	243.573
-512	228.366
-511	252.158
-510	252.704
-509	235.29
-508	244.035
-507	235.509
-506	225.784
-505	213.04
-504	254.142
-503	226.444
-502	241.281
-501	263.967
-500	263.026
-499	238.165
-498	230.595
-497	238.674
-496	232.281
-495	222.146
-494	250.636
-493	226.305
-492	248.415
-491	228.962
-490	270.406
-489	260.829
-488	296.495
-487	234.398
-486	234.858
-485	229.813
-484	255.59
-483	210.346
-482	243.278
-481	273.928
-480	256.096
-479	228.216
-478	244.162
-477	264.259
-476	254.707
-475	243.115
-474	269.098
-473	243.402
-472	235.645
-471	263.701
-470	263.722
-469	314.505
-468	255.906
-467	260.159
-466	261.213
-465	263.105
-464	259.954
-463	277.068
-462	212.522
-461	255.67
-460	241.608
-459	247.932
-458	277.861
-457	220.603
-456	237.054
-455	259.763
-454	276.801
-453	254.41
-452	230.261
-451	223.988
-450	263.389
-449	241.925
-448	261.424
-447	257.862
-446	239.682
-445	263.477
-444	267.077
-443	242.297
-442	250.141
-441	216.746
-440	225.247
-439	255.48
-438	216.579
-437	269.912
-436	256.372
-435	249.56
-434	243.002
-433	266.075
-432	249.831
-431	279.483
-430	241.997
-429	237.756
-428	282.628
-427	275.041
-426	249.597
-425	250.741
-424	239.251
-423	250.207
-422	245.068
-421	249.03
-420	257.899
-419	256.684
-418	252.754
-417	258.472
-416	267.816
-415	242.813
-414	242.776
-413	289.799
-412	247.398
-411	281.407
-410	303.632
-409	275.626
-408	262.268
-407	285.339
-406	255.741
-405	269.413
-404	252.127
-403	252.638
-402	233.767
-401	257.817
-400	204.46
-399	233.151
-398	219.266
-397	246.112
-396	229.049
-395	263.782
-394	240.244
-393	218.474
-392	265.211
-391	281.73
-390	272.52
-389	250.685
-388	244.434
-387	272.273
-386	219.435
-385	229.421
-384	208.151
-383	258.878
-382	240.61
-381	254.856
-380	232.8
-379	259.097
-378	300.455
-377	309.916
-376	292.727
-375	228.474
-374	242.672
-373	230.228
-372	258.616
-371	278.619
-370	303.27
-369	279.897
-368	253.201
-367	254.32
-366	248.701
-365	253.725
-364	260.307
-363	258.782
-362	253.331
-361	243.569
-360	270.603
-359	281.173
-358	267.053
-357	239.052
-356	268.622
-355	221.855
-354	269.649
-353	230.86
-352	235.774
-351	238.176
-350	244.483
-349	260.95
-348	236.179
-347	240.371
-346	289.82
-345	270.646
-344	247.636
-343	262.939
-342	242.865
-341	249.867
-340	272.879
-339	268.491
-338	258.366
-337	263.208
-336	296.025
-335	260.462
-334	285.865
-333	273.619
-332	275.278
-331	277.544
-330	225.465
-329	281.395
-328	277.611
-327	278.195
-326	237.311
-325	220.179
-324	234.042
-323	233.755
-322	271.143
-321	268.121
-320	243.392
-319	245.271
-318	234.144
-317	251.306
-316	236.788
-315	227.853
-314	237.327
-313	228.101
-312	205.703
-311	259.225
-310	254.607
-309	246.603
-308	276.931
-307	279.687
-306	246.287
-305	248.899
-304	284.893
-303	261.102
-302	257.137
-301	255.911
-300	298.267
-299	284.134
-298	232.491
-297	261.99
-296	247.573
-295	231.23
-294	258.896
-293	285.212
-292	256.07
-291	241.339
-290	248.699
-289	242.926
-288	282.506
-287	249.481
-286	263.27
-285	225.161
-284	227.514
-283	266.826
-282	252.752
-281	238.065
-280	258.843
-279	305.619
-278	258.521
-277	266.66
-276	268.158
-275	243.003
-274	244.052
-273	236.45
-272	260.278
-271	286.678
-270	248.994
-269	237.814
-268	266.711
-267	228.095
-266	274.455
-265	269.998
-264	267.246
-263	256.453
-262	243.916
-261	241.086
-260	224.205
-259	265.833
-258	248.032
-257	264.719
-256	275.45
-255	264.741
-254	239.558
-253	252.382
-252	269.381
-251	261.52
-250	268.919
-249	264.102
-248	268.37
-247	232.766
-246	246.42
-245	258.937
-244	301.704
-243	281.755
-242	267.971
-241	289.072
-240	271.661
-239	252.532
-238	267.722
-237	263.42
-236	322.099
-235	304.228
-234	270.496
-233	244.857
-232	307.793
-231	258.275
-230	273.974
-229	263.559
-228	257.629
-227	236.021
-226	254.766
-225	251.142
-224	231.314
-223	269.614
-222	248.01
-221	224.907
-220	241.199
-219	272.157
-218	274.819
-217	272.025
-216	254.097
-215	246.271
-214	276.198
-213	287.727
-212	272.094
-211	287.879
-210	266.177
-209	286.288
-208	259.663
-207	256.501
-206	290.015
-205	249.003
-204	228.56
-203	254.452
-202	245.855
-201	252.273
-200	246.388
-199	261
-198	254.715
-197	250.174
-196	219.955
-195	243.982
-194	236.067
-193	273.854
-192	266.817
-191	254.699
-190	238.4
-189	259.158
-188	296.584
-187	267.485
-186	262.605
-185	261.325
-184	277.859
-183	268.043
-182	255.777
-181	256.451
-180	264.998
-179	276.715
-178	265.381
-177	243.432
-176	270.109
-175	252.301
-174	240.97
-173	242.21
-172	273.188
-171	251.969
-170	241.1
-169	244.255
-168	244.835
-167	256.681
-166	260.679
-165	248.982
-164	236.32
-163	226.407
-162	242.725
-161	272.389
-160	253.644
-159	260.774
-158	268.476
-157	253.875
-156	257.751
-155	265.553
-154	265.242
-153	271.278
-152	257.334
-151	257.456
-150	231.486
-149	241.708
-148	282.615
-147	263.545
-146	226.424
-145	246.772
-144	255.073
-143	286.92
-142	241.705
-141	295.201
-140	242.688
-139	247.009
-138	250.648
-137	233.522
-136	252.177
-135	225.68
-134	273.461
-133	273.019
-132	267.663
-131	245.745
-130	249.28
-129	283.982
-128	223.043
-127	262.736
-126	227.388
-125	255.08
-124	247.733
-123	297.362
-122	278.892
-121	298.371
-120	311.686
-119	293.543
-118	298.331
-117	283.479
-116	258.18
-115	271.817
-114	289.881
-113	257.548
-112	261.821
-111	281.128
-110	284.944
-109	281.151
-108	268.379
-107	292.469
-106	277.588
-105	275.497
-104	259.326
-103	310.534
-102	260.103
-101	263.464
-100	255.834
-99	266.701
-98	250.688
-97	260.427
-96	278.075
-95	252.381
-94	262.444
-93	269.692
-92	258.158
-91	252.811
-90	261.33
-89	263.847
-88	270.748
-87	258.194
-86	236.036
-85	283.672
-84	228.835
-83	254.744
-82	242.355
-81	248.317
-80	236.548
-79	225.225
-78	216.165
-77	267.039
-76	242.772
-75	268.079
-74	254.753
-73	269.741
-72	256.213
-71	205.55
-70	255.243
-69	228.585
-68	256.864
-67	206.884
-66	245.317
-65	213.991
-64	254.367
-63	273.183
-62	267.278
-61	230.671
-60	255.476
-59	251.886
-58	243.303
-57	238.186
-56	243.371
-55	248.636
-54	209.556
-53	230.833
-52	231.183
-51	278.671
-50	219.885
-49	235.05
-48	264.792
-47	242.257
-46	237.085
-45	221.146
-44	250.309
-43	173.55
-42	236.28
-41	245.68
-40	242.681
-39	248.675
-38	274.907
-37	313.421
-36	252.771
-35	256.783
-34	244.055
-33	278.893
-32	249.76
-31	250.193
-30	253.979
-29	248.553
-28	215.074
-27	235.278
-26	231.089
-25	259.938
-24	263.046
-23	228.921
-22	178.408
-21	226.214
-20	241.219
-19	259.504
-18	275.933
-17	275.792
-16	287.885
-15	271.97
-14	299.637
-13	269.215
-12	255.745
-11	258.095
-10	258.808
-9	305.85
-8	257.67
-7	227.442
-6	226.192
-5	286.089
-4	266.804
-3	258.637
-2	265.005
-1	274.884
1	287.281
2	280.877
3	242.82
4	249.442
5	247.385
6	289.992
7	254.562
8	279.662
9	255.087
10	239.422
11	249.933
12	254.618
13	279.402
14	279.399
15	253.604
16	241.441
17	272.105
18	238.905
19	226.873
20	248.602
21	237.927
22	238.481
23	215.679
24	175.669
25	230.074
26	259.002
27	275.454
28	238.083
29	229.59
30	228.97
31	245.661
32	247.439
33	263.144
34	240.19
35	281.882
36	263.143
37	256.833
38	255.454
39	267.837
40	268.886
41	245.511
42	231.543
43	258.324
44	270.77
45	247.776
46	217.583
47	238.301
48	228.344
49	257.308
50	241.304
51	246.208
52	218.342
53	247.73
54	231.265
55	233.493
56	239.217
57	259.052
58	244.004
59	273.303
60	244.859
61	247.516
62	259.96
63	260.12
64	266.725
65	294.099
66	263.679
67	246.592
68	277.42
69	284.249
70	256.099
71	223.09
72	271.739
73	219.598
74	255.191
75	284.412
76	244.941
77	258.479
78	214.032
79	205.963
80	275.101
81	256.665
82	267.63
83	248.761
84	256.956
85	250.177
86	284.924
87	256.778
88	229.359
89	196.767
90	200.585
91	254.396
92	218.421
93	263.161
94	314.975
95	284.421
96	263.571
97	277.047
98	268.551
99	224.662
100	240.196
101	280.719
102	251.752
103	275.652
104	276.271
105	236.431
106	220.201
107	240.734
108	259.215
109	243.45
110	237.068
111	277.574
112	233.328
113	264.584
114	234.133
115	208.269
116	181.105
117	211.774
118	191.795
119	273.197
120	254.904
121	262.086
122	239.333
123	234.404
124	244.611
125	260.534
126	253.479
127	235.584
128	248.656
129	232.875
130	266.585
131	258.969
132	223.834
133	266.853
134	277.249
135	271.823
136	228.88
137	256.541
138	210.007
139	260.987
140	269.045
141	249.684
142	241.623
143	230.119
144	270.527
145	290.245
146	289.947
147	246.185
148	271.915
149	253.247
150	257.047
151	242.966
152	274.652
153	263.158
154	231.569
155	228.709
156	259.754
157	263.655
158	243.006
159	243.878
160	266.021
161	238.558
162	218.94
163	253.473
164	234.398
165	198.058
166	239.327
167	218.196
168	201.622
169	211.207
170	220.285
171	281.502
172	233.836
173	222.322
174	234.559
175	238.693
176	239.511
177	301.358
178	282.593
179	264.342
180	231.415
181	274.162
182	271.962
183	274.012
184	253.912
185	239.703
186	238.729
187	244.48
188	251.989
189	271.155
190	229.752
191	246.8
192	296.067
193	238.581
194	266.275
195	262.155
196	260.544
197	221.592
198	237.237
199	244.93
200	255.992
201	236.564
202	230.171
203	246.981
204	250.45
205	260.751
206	224.008
207	259.55
208	272.304
209	270.189
210	273.408
211	271.958
212	235.274
213	242.995
214	235.348
215	258.463
216	250.169
217	266.507
218	245.837
219	230.253
220	262.564
221	236.257
222	209.807
223	220.234
224	214.28
225	210.86
226	216.802
227	212.412
228	270.201
229	227.806
230	268.644
231	268.154
232	218.669
233	245.304
234	261.342
235	251.159
236	250.427
237	249.624
238	219.125
239	238.553
240	218.988
241	236.77
242	225.736
243	162.81
244	236.305
245	239.198
246	259.169
247	259.832
248	216.317
249	205.485
250	197.312
251	267.029
252	216.834
253	252.911
254	245.981
255	231.922
256	210.012
257	232.07
258	233.717
259	225.344
260	216.48
261	209.325
262	244.552
263	253.495
264	224.411
265	250.462
266	237.685
267	209.254
268	227.787
269	247.575
270	266.421
271	263.664
272	259.362
273	211.601
274	234.7
275	266.129
276	244.025
277	263.07
278	223.573
279	210.147
280	223.746
281	219.12
282	191.99
283	218.431
284	245.204
285	227.578
286	224.951
287	213.897
288	212.779
289	214.471
290	253.194
291	206.483
292	239.437
293	278.327
294	253.994
295	233.262
296	220.576
297	265.456
298	251.272
299	254.685
300	235.468
301	226.326
302	247.813
303	259.78
304	259.36
305	221.426
306	229.057
307	240.371
308	236.939
309	271.963
310	239.316
311	210.287
312	238.946
313	241.236
314	241.151
315	270.413
316	253.611
317	282.674
318	261.416
319	257.691
320	306.15
321	293.927
322	249.778
323	311.418
324	298.678
325	242.973
326	236.371
327	256.547
328	228.031
329	286.303
330	282.824
331	283.132
332	301.016
333	290.299
334	248.914
335	281.791
336	250.828
337	285.511
338	276.1
339	262.344
340	243.908
341	247.833
342	247.944
343	280.382
344	259.083
345	208.651
346	230.402
347	242.776
348	290.291
349	248.766
350	230.461
351	259.021
352	253.676
353	227.493
354	241.653
355	244.287
356	207.856
357	228.694
358	238.882
359	227.554
360	230.515
361	221.751
362	261.735
363	240.323
364	238.377
365	246.415
366	214.612
367	222.021
368	282.355
369	279.395
370	241.6
371	265.404
372	234.658
373	192.762
374	210.03
375	242.525
376	273.98
377	261.945
378	259.523
379	251.382
380	212.237
381	208.221
382	257.573
383	295.434
384	250.949
385	257.109
386	274.41
387	238.022
388	251.796
389	261.899
390	229.069
391	221.31
392	200.95
393	214.902
394	190.837
395	207.281
396	246.469
397	237.194
398	260.064
399	227.868
400	206.283
401	254.71
402	258.911
403	256.391
404	252.666
405	226.868
406	265.143
407	238.771
408	261.399
409	259.228
410	263.207
411	247.559
412	224.327
413	265.104
414	238.135
415	246.936
416	276.972
417	248.594
418	257.318
419	258.375
420	238.849
421	254.097
422	275.627
423	238.65
424	243.777
425	243.593
426	203.871
427	264.254
428	238.359
429	221.012
430	254.99
431	255.701
432	232.022
433	226.727
434	256.711
435	236.412
436	252.334
437	203.635
438	211.389
439	207.204
440	204.46
441	208.744
442	244.965
443	254.385
444	243.336
445	251.323
446	243.205
447	211.143
448	226.457
449	244.448
450	241.324
451	235.252
452	228.041
453	263.727
454	230.641
455	222.448
456	218.305
457	213.091
458	233.343
459	237.727
460	232.246
461	254.651
462	214.465
463	200.238
464	254.446
465	243.74
466	247.658
467	279.215
468	240.491
469	243.619
470	242.215
471	258.99
472	228.9
473	219.311
474	232.996
475	239.467
476	259.995
477	234.492
478	235.287
479	221.603
480	238.616
481	285.644
482	255.47
483	250.195
484	251.205
485	278.865
486	268.683
487	282.264
488	253.095
489	216.55
490	230.58
491	226.597
492	237.931
493	270.534
494	260.849
495	248.029
496	241.785
497	243.934
498	263.883
499	272.656
500	266.772
501	237.316
502	230.219
503	217.778
504	192.703
505	220.121
506	219.413
507	260.738
508	255.75
509	216.798
510	227.668
511	255.727
512	242.52
513	232.09
514	253.349
515	294.1
516	264.655
517	250.502
518	263.983
519	223.011
520	205.874
521	190.807
522	207.745
523	225.497
524	196.483
525	210.166
526	218.677
527	231.918
528	219.631
529	219.842
530	224.307
531	238.166
532	237.904
[truncated: 1,479 more rows]
